# Supplementary material for: The Viscoelastic Behavior of Legume Protein Emulsion Gels—The Effect of Heating Temperature and Oil Content on Viscoelasticity, the Degree of Networking, and the Microstructure
Source: Foods. 2024 Nov 29;13(23):3875. doi: 10.3390/foods13233875 (PMC11640714; doi:10.3390/foods13233875)
Supplement: Supplementary file 1 [file foods-13-03875-s001.zip]

Archive with 1 entries (1 files):
- foods-3297957-supplementary.pdf
